# Supplementary material for: Comparing the Effect of Multiple Histone Deacetylase Inhibitors on SSTR2 Expression and [111In]In-DOTATATE Uptake in NET Cells
Source: Cancers (Basel). 2021 Sep 29;13(19):4905. doi: 10.3390/cancers13194905 (PMC8508045; doi:10.3390/cancers13194905)
Supplement: Supplementary file 1 [file cancers-13-04905-s001.zip]

Archive with 1 entries (1 files):
- cancers-1366105-supplementary.pdf
